# Supplementary material for: Genetic analysis of QTLs controlling allelopathic characteristics in sorghum
Source: PLoS One. 2020 Jul 30;15(7):e0235896. doi: 10.1371/journal.pone.0235896 (PMC7392238; doi:10.1371/journal.pone.0235896)
Supplement: S1 Table — (XLSX) [file pone.0235896.s003.xlsx]

## Sheet: ESM Table 1
ESM Table 1 List of newly added 83 SSR markers used in genotyping of sorghum diversity research set (SDRS).
Marker name	Motif	Forward primer (5' -> 3')	Reverse primer (5' -> 3')	Tm of forward primer 1	Tm of reverse primer 1	Expected product sizea)	Expected product sizeb)	No. of hits (ePCR)	Chromosome	Start position	End position	Genbank ID of WGS clone	Length of WGS sequence
SB0034	(CG)3(TC)18(CG)4(CA)3(TC)3(GCT)6(ACT)3	AGGTGGGTACTGCTGGAAAGTGAG	GCAGACACCGGGAGTAGATGATGT	64	65	126	122	1	1	795606	795727	54814657	727
SB0105	(TC)3(AT)3(AC)3(TG)3(AG)14(TA)4(CAA)3	CAACAGTGTGGAAACGTTTTGGAG	TTGAGCACAAGCTTTCTCAGCAGT	64	64	197	197	1	1	3957037	3957233	54903829	710
SB0123	(TA)29(AC)3	GGATGTCTGAAGCTGACCACAAGA	GGGCACAAAAATACTAGGCGTGAG	65	64	164	164	1	1	4679431	4679594	54729981	571
SB0134	(AG)22	CCCAAATTAAGCTGAGATGATGGC	CCATAAAATTGTTCCACGGTTCTCA	64	65	255	255	1	1	5423158	5423412	55007082	556
SB0171	(CG)3(GC)3(GCT)7	ATAACCCCGCGAGGAAAGCAG	ACCAGGTGGTGAGGTGAAGAGG	66	64	132	132	1	1	7286987	7287118	54740992	522
SB0278	(TA)3(AC)10(AC)3(AT)3(AC)3(TC)3(CTA)3	ATACCGAGCTCGCTCTCGCTACTA	TGTCCCTCAACCCTCAAAAGAAAA	64	65	256	256	1	1	12755150	12755405	54740897	569
SB0307	(AG)22(CA)3(CCG)3(CGG)3(CTT)3	AAACAGGAGGGAGGAGAAAAGCAC	CTTAGCGATAGCAACCCTTGCACT	65	64	247	247	1	1	13859092	13859338	25079325	496
SB0377	(TG)3(TA)32	AGCGAAGGATGTGTGTTTGTTCAT	AAGATTCGTCTCGCGATTTACAGG	64	64	295	295	1	1	18561072	18561366	54939860	711
SB0487	(AC)3(AG)24	CTCCTCCCATTGTTGACTCTCGAT	ATTCATTCAGGGGTGGCCTTACTT	64	65	228	228	1	1	48455943	48456170	55090019	658
SB0530	(AC)24(AC)3	CGCCGCAACAAGCTAAATTAAAAG	GGCCATCCCATTTAATGACAACAT	64	64	172	172	1	1	51574888	51575059	54713552	710
SB0556	(AG)22(CG)3	ATGAGAGGAGACATGAAAGCAGGG	ATTGGAAGTCGCGAACTCCTGTAG	65	64	225	225	1	1	53077078	53077302	55013418	673
SB0559	(AG)5(TA)28(TA)3(AAT)3	CCCTGTTCGAACCTGTCCTTAGAA	GGCTACATATTTGCAACATTCAACG	64	63	240	240	1	1	53340928	53341167	54764301	683
SB0596	(CA)3(CA)3(AG)3(CTC)3(GCA)5(AGG)3(GCA)7(TCA)3(GCA)3	GTACCAGGAGAGGCTGCTCAACAT	GGCTTGGCTCTTGCACTAGATGAT	65	65	185	185	1	1	56102156	56102340	55045677	692
SB0600	(AT)3(TG)3(AG)22	TGGTTGGTCTCTTATCGCAAATGA	GGACCGCTGGTGGTTATGAGATTA	64	65	287	287	1	1	56411342	56411628	54828942	543
SB0632	(CCG)3(CCT)3(CTC)3	CAACCATAGACCGCGTAGGCTAAC	GAGAAGACCGGGTTGGGGTTT	65	65	293	293	1	1	57818830	57819122	54800470	385
SB0643	(CG)3(CG)4(TC)3(GGA)6(TAT)3	CTTATCGATACCGTCAGATGGAGC	CTCGGTGAAGAAGGGGTACTGGAT	63	65	173	NA	NA	NA	NA	NA	55198921	621
SB0723	(TG)3(CGG)6(GCG)3	GACGGGGACGAGTTCTCTACCTAC	CGTGTACTCGCGGATGTTGTAGTC	63	65	213	213	1	1	63957294	63957506	55177081	790
SB0729	(AG)38(CGC)3(CGC)3(CCA)3	TGAGTTTGTTGGCATGCTCTGAAT	GCACAACAACGACAGTTCAAAAGC	65	65	170	170	1	1	64573099	64573268	55067254	650
SB0740	(AG)4(AG)44	CAGAGAGAGGCCCTTGTCTTTGTC	GCAGAAATCTCAATACACCATGCG	64	64	214	214	1	1	65158743	65158956	55255222	288
SB0753	(GC)3(AG)13(AG)3(AG)3	AAAGCTCAAGACCATGTATGGGGA	TCACCACTTCTCTCTCCTCCCTGT	65	64	237	237	1	1	65662087	65662323	54943443	709
SB0762	(AG)24(AG)3(AG)3(GA)3(AG)4(AG)3(GCT)3	TCCGCTCATCAGTAGCAGTCACTC	CCTCCTTCCAATTAACAGTGTCGG	65	65	253	253	1	1	66105352	66105604	54849525	682
SB0852	(AG)25(TA)3(TC)3(CTC)3(CCT)3	CTTCTTTGTCTTGATGCAAGCAGG	TGTACTTGATGGAATGATGGGTGG	64	65	235	235	1	1	70830608	70830842	40707717	687
SB0863	(TA)29(TA)3(AC)3(CA)3(TG)3(TG)3(TA)3(TA)3(AGT)3	GTCATGGAATTTGAGCAGGGTCTT	AGCGCTTTATGGAATTTGTGTGGT	64	64	292	292	1	1	71693225	71693516	55196867	695
SB0868	(AC)3(CG)3(CG)4(GC)3(CG)3(AC)3(TC)4(TC)13(CT)3(TGT)3	CTCATCAGGCTAAAATGATCACCG	ATCGAGCACCTGAAACATGAAACA	64	65	143	144	1	1	71950739	71950882	54705420	821
SB0920	(CT)3(TAT)22	GTCAGAATTACCTTTGGCCGTTTG	GGAGAAGGAGACGAGGGAAGAAAG	64	64	249	249	1	1	73690189	73690437	54939233	686
SB0999	(TG)8(AG)16(TG)3(AT)3(TA)3	GTGCTTAGTTTTGGACCTTGGGTG	ATCTAGAATGGGCTGCAGACTTGG	65	64	264	264	1	2	3741812	3742075	55029348	611
SB1127	(AG)3(AG)17	GAAGGTGCTGGATGAGAAGATGGT	CACATCCATATGAGCGGGTGTTTA	65	65	283	283	1	2	19776678	19776960	54721774	554
SB1143	(TA)28(TA)4	ATATTTTCAGTGCGGGCTGTGATT	CTTTTCAATGGAACCGAGCGAGTA	64	65	162	162	1	2	23912513	23912674	54965654	567
SB1281	(TC)3(CG)3(GT)3(CCA)3(CCT)3(CAA)3(GCC)3(CGG)5	TAGGCCTATCCGGCCAGTAGTACA	AAGTCAAAGGGGGAAGTCGAAGAG	64	65	292	292	1	2	60870744	60871035	54940825	611
SB1314	(AT)3(TC)13(TC)6(TC)3(TC)3(TG)3	TCAAGAGATGGCATAGGTTCAATCA	AGGACCCAGGATGCATTTTACTCA	64	65	184	184	1	2	62533967	62534150	55174512	524
SB1392	(TC)3(AC)3(AG)38(TCA)3	TGCTTGCTGCCAATAAAAAGAGTG	ATAGCCTCTGTGCGTGTCTTTGTG	64	64	266	264	1	2	65806848	65807111	55190338	633
SB1463	(TA)3(TA)3(CG)3(TC)13(AC)3	GGCCGATCCAAAGTAGTACAGCAA	TCGTGTGTTGGGGATATGACAAAA	65	65	251	251	1	2	70861518	70861768	40702911	688
SB1491	(AG)31(TC)4(CA)3(CA)3(TA)6(TA)4	GAACTGATCGGTTAACATGTACGGC	GGAATGGCTTTGGAGAGAGAGGTT	64	65	208	208	1	2	72303867	72304074	55051004	756
SB1511	(AT)3(AT)3(AG)14(AG)3(CGG)3	ATTGATCAGAATGAGAAGAGGCCC	TTCCTCTCCTCCCTACCTCCTCAT	64	64	273	273	1	2	73652812	73653084	55169802	631
SB1539	(TA)4(TA)3(TC)16(TC)5(TC)3	ACATCCGTGAAGCTTCCAAACTCT	ACAGTACTGACCTAGCTGCACCCC	64	65	158	158	1	2	74696129	74696286	54895431	723
SB1688	(AC)4(GA)3(AC)7	GTACTGCTGCTCCAAATGCAGAAA	ATTAGGCGGCCGGCACACTCTT	64	69	125	125	1	3	2216963	2217087	55086743	564
SB1751	(TG)3(CG)3(TG)3(GA)3(CGG)3	CTGCCAGCAGCAAGACAGTGTAGT	CACTCCTTGACGATGACCTTTGAA	65	64	281	281	1	3	4978071	4978351	55107091	624
SB1799	(AG)39(AT)3(CCG)3	GTCACTTGGCATAATCCATCCCAT	CGGGTTATGTCGGTGTATGTAGCA	65	65	205	205	1	3	8300364	8300568	54798604	578
SB2031	(TC)3(CG)3(CGA)3(CCA)3(GCT)3	GTACGGGTATCCTCGCTCCAATAC	CTAGCTAGTGGTGGTGGAAGAGCC	64	64	256	256	1	3	58330904	58331159	40700974	603
SB2031	(TC)3(CG)3(CGA)3(CCA)3(GCT)3	GTACGGGTATCCTCGCTCCAATAC	CTAGCTAGTGGTGGTGGAAGAGCC	64	64	256	256	1	3	58330904	58331159	40700974	603
SB2077	(AC)3(TC)3(AC)19(CGT)3(CCG)3	GTTCCAGCCTCTGGATTTTGTCAG	AAGACCTTGGATGCCATTTCGTTA	65	64	205	205	1	3	60902566	60902770	55004742	595
SB2437	(CG)3(TC)15(CGC)5	CTTGGAGTGGAGTTCACTTGGAGC	GGAAATTAAAGCATCGCAGAGACC	65	64	230	230	1	4	1993348	1993577	54943355	682
SB2439	(AC)3(CG)8(CCT)6(CGC)10(CGC)5	CTCCTCCTCTTCAACAAGTCTCGC	TCTCCTCTGGCCTCTTCTCTGG	64	64	169	169	1	4	2081167	2081335	40697048	555
SB2505	(AG)11(AG)4(TC)6(CA)3(TCC)3(CAC)3(CGG)3(CGG)5(CGC)3(GGC)3	ACCATTTCCTAATTCCCCCACTTC	TCGGTCTCTTGCTTGTGTGACTCT	64	64	225	225	1	4	4802099	4802323	55269584	626
SB2550	(AT)3(TC)11(CCT)6	GATTTCAGTCCCCGTTTGTTTTTG	GAATCATCTCACCACAGCATCACC	64	65	226	226	1	4	7918105	7918330	54893202	682
SB2836	(TA)4(TG)5(TC)15(TA)3	CTACATGCACTGATGCACCTCTCA	GACCGTCACTCGAATGTTCTCTGA	64	65	179	179	1	4	62144483	62144661	54760377	600
SB2866	(AG)5(AG)12(AT)3(CAA)3(ACG)3	GCCTTCGTTCTTCCTCCTGTTCTT	TGGTTTTGTTGATCCTTTTGTCCC	65	65	239	239	1	4	63283464	63283702	55226913	666
SB2902	(TA)3(AG)11(AG)5(AC)3	CCGTAGCAGCTGTTCGAAAATTAAA	GGGGACCTTGACAAAAACAGCATA	64	65	258	258	1	4	65439471	65439728	55091066	647
SB2938	(AG)4(CGC)7	GTTTGCTGTTTTTCTTCGTTTCCG	CGAAGGATGCAGCTGGGAGTAG	65	65	126	126	1	4	66850046	66850171	54996289	271
SB2952	(AG)3(TC)18(AG)7(GCA)3(CCT)3(CCT)3	TTAGTCAGTACCGGGGACGAATTG	ATCGTCCATCTCCCTCCACTGAG	65	66	293	293	1	4	67181141	67181433	55046951	678
SB3128	(TC)14(CG)4(CGG)3	AACCCGAAAGGGTTTTCTTTCCTT	AGAGGAGAACGGAGCTTCGGAGT	65	66	164	164	1	5	6262934	6263097	55041791	607
SB3151	(CA)3(GCG)3(CGG)3(AAG)3(GGC)3(GAA)3(GAA)6(GGA)3(AGC)3(GCA)3(AGC)3	CTTGCTCATCAAGCTCTTCCTCCC	TCTTGGTCCACCACTCCTCCTC	66	65	179	179	1	5	9589292	9589470	54944770	705
SB3151	(CA)3(GCG)3(CGG)3(AAG)3(GGC)3(GAA)3(GAA)6(GGA)3(AGC)3(GCA)3(AGC)3	CTTGCTCATCAAGCTCTTCCTCCC	TCTTGGTCCACCACTCCTCCTC	66	65	179	179	1	5	9589292	9589470	54944770	705
SB3161	(TC)3(TA)16	ATAAAAGTTGGGCCGGCAATAATC	GTTAAGTGTTCCGATGGATGAGGC	65	65	288	288	1	5	12202464	12202751	55206415	677
SB3258	(GC)3(CTT)3(CCT)6(CGC)4(GGT)3	ATTGTTGTCCTCCCCTCCACC	AGTACCTGAACCAGGCGTCGCT	64	66	279	279	1	5	53704949	53705227	40648001	522
SB3280	(AG)4(TC)13(AT)3(AG)3(AG)3(CA)3(GCT)3(CGT)3	TTAACTAACTCCGTGCGTCGAGTG	GCCTCTAGCTAGCTCCCTGATTCC	64	64	283	283	1	5	55156486	55156768	54740826	597
SB3412	(TA)3(GA)3(GC)3(CT)3(CGC)3(TAA)7(CGC)6	AATGCTTTTCATCCATCAGCAACC	CTTCGCTGTGATTTTTCTTTCCGT	65	64	279	279	1	6	1841444	1841722	54964339	711
SB3583	(TG)5(TA)3(TAA)19	TGACCTGCAAAATCTATCCACCAA	GAATCATCGGTTATGTGCGTTTCA	64	65	172	172	1	6	49670815	49670986	54924924	667
SB3630	(AG)3(TC)11(CTG)3(CAT)3	AAGGAGAACGAACAGCGATCAGG	AAAGCATCGGATCTGTTGTTGCC	66	66	153	153	1	6	52813876	52814028	55034279	609
SB3664	(CG)3(CA)3(AG)3(CCG)3(CGG)5(GGA)8	CAGGATTCGATTCAAGAAACGCC	ATTCGTATGGTCCGCGTCGCT	66	68	197	197	1	6	54309892	54310088	54763623	663
SB3705	(GC)3(GC)3(TA)3	AGTCGTTCGACCTGAGCCTTTCT	TATATCCATCGCTTTTGGCGTCAT	64	65	144	144	1	6	56121612	56121755	55225982	359
SB3744	(TA)3(TC)17(TC)3(CT)3(GA)3(CCG)3(CGA)3	GACGAAGCCCCTTCTCGTTAGATT	GAAGCTTTAGAGGCTCTCGCCAAG	65	65	257	257	1	6	57646580	57646836	54980065	724
SB3764	(CG)6(TG)3(GA)3(TA)3	GGTTTGTTGGGACTTCTGGTTCTG	ATTCCTGAACCAACACGAAACGAT	65	64	269	269	1	6	58681642	58681910	55093608	878
SB3823	(TA)3(TC)10(AC)6(ATG)3	TCCTGAACTGAATGAAGAAAGGGG	CATCATGCATGTTCTGTTCCACAC	64	64	228	227	1	6	61590855	61591081	40680740	522
SB3882	(AG)10(AC)3(GTC)3(CCA)5(CGC)5	TCCCACCATCGTGTCTTAAACAAA	GCCAAGACCACAAGCAAGGAATTA	64	65	108	108	1	7	1005500	1005607	55226614	604
SB3882	(AG)10(AC)3(GTC)3(CCA)5(CGC)5	TCCCACCATCGTGTCTTAAACAAA	GCCAAGACCACAAGCAAGGAATTA	64	65	108	108	1	7	1005500	1005607	55226614	604
SB3901	(GA)3(AG)3(AC)10	CAGTTCACTCCGTACCTTGAAAACC	GAACCGTGCAATCAAGATGCG	64	66	267	267	1	7	2205551	2205817	54748085	638
SB3991	(AG)23(AT)3(AT)3(AT)3(GT)3	AAGGTCAGTGTCCATCTAGGCAAA	AGGGAAGTGTCAGGTCATAGTGCC	63	64	282	282	1	7	7515899	7516180	54802410	678
SB4003	(AC)6(TA)3(CGT)6	ATCGAAGCTTCCAAAAGGGGAG	TATAGCCGGCACGCTCTATACCAC	64	65	191	191	1	7	8643296	8643486	55212677	475
SB4024	(TC)9(CA)14(CT)3(TA)3(TG)3	CCTTGTCAGTTGTCACCTAGGGCT	TTGATCAGTTGGCTGGTAGAGTGG	64	64	241	241	1	7	16804143	16804383	55219154	682
SB4096	(CA)3(TC)3(AC)4(AG)16(AG)3(AG)3	CCCCCTCTCAGATTCTCACCCTAT	CCGCTTTCTCCTTAGTGACACCAT	64	64	219	219	1	7	56134350	56134568	55078133	676
SB4143	(AG)11(CGG)4(CTG)3(GCT)3	TCTCCTTTAATTACGACCGACCGA	CTCCATGGATCGACCCTTTTGTT	64	65	165	165	1	7	58395624	58395788	55202705	392
SB4145	(TA)3(GC)3(TC)3(AC)3(TAC)3(CCT)5	CTCTGCATTGCGTTACTTATTGCG	TCTGATGAATGGAGGACGAATCAA	64	65	194	194	1	7	58412340	58412533	54749294	714
SB4160	(AT)3(TA)37(AG)18(AG)3	TCAAACAGCTAAACAGCGGAGTGT	CACCTCGATCGCTCTCTTCTTGTT	64	65	285	NA	NA	NA	NA	NA	54871555	620
SB4165	(CT)3(TG)3(CT)3(AG)9(GAC)3	GAGTAATCGACCGTACTTGCTCGG	AAAGTGTTTTGGCCTCGTTTTCCT	65	65	253	252	1	7	59630697	59630948	55106300	662
SB4228	(GC)3(AG)14	CGAATCGTATCTTACCCATGGCA	GCAGATGGGAATCATGAGAGGTG	65	65	182	182	1	7	62466249	62466430	55219302	425
SB4232	(TC)10(CG)3(CG)3(CCT)3(GGC)3(CGG)3	TTCCATCTCCATCTTCTCCACCTC	CGCAGAGATTGTCTTCTCAACGAA	64	65	138	138	1	7	62550626	62550763	55011580	615
SB4660	(GC)3(CA)3(CCG)3(CGG)3(GCT)8(GAT)3(CGA)3(CGC)5(GAT)3	AACCACAACCACGGGATATCGTC	ACGAAGAACGGATGCTCGTACTG	66	64	298	298	1	8	55263243	55263540	55032784	660
SB4751	(AG)16	GTAGACGATAGTCTGAAGCCATCTG	ACGACGCCGTGCACTTTAATTACT	60	65	146	146	1	9	2864653	2864798	54703743	260
SB5034	(CG)3(TG)3(AC)3(TC)4(CCA)3(CGC)3(CTA)7(GCG)3	TAGCTTGGTAGGAGGGGGAAAAAG	ACTTGACGCTCGGCTTGTCAG	64	65	290	290	1	9	56533933	56534222	55074856	662
SB5087	(GT)3(TC)16(TC)3	TCACTTTATTACCGCTGGGCCTAA	ATGCCCACATGTTTTTCATTACCC	64	64	207	207	1	9	58581002	58581208	54955054	728
SB5092	(CG)3(AC)3(CT)3(AC)3(CGA)7(ACG)3(CGG)3(CAG)3	CTTCTCCGACGTCCTGCAGTT	GGCAGAGACTGGAACCTGAAGAAG	64	64	147	147	1	9	58718381	58718527	55068268	656
SB5094	(GC)3(TG)3(AG)3(GA)3(GA)3(CCA)3(CGC)3(GCA)4	ACAAACCCTAGCAGCAGGATACCA	CGATCTCTCCTCTCACCTCACCTC	65	65	298	298	1	9	58779838	58780135	55034748	593
a) Expected PCR size in line ATx623 of Sorghum bicolor
b) PCR size in line BTx623 of Sorghum bicolor according to the electronic PCR (ePCR) results
